# Supplementary material for: Influence of Sociodemographic, Premorbid, and Injury-Related Factors on Post-Traumatic Stress, Anxiety, and Depression after Traumatic Brain Injury
Source: J Clin Med. 2023 Jun 6;12(12):3873. doi: 10.3390/jcm12123873 (PMC10299140; doi:10.3390/jcm12123873)
Supplement: Supplementary file 1 [file jcm-12-03873-s001.zip]

Archive with 2 entries (2 files):
- S1_CENTER_TBI_Participants_and_Investigators.pdf
- S2_Literary_Review_Additional_Methods_and_Results.pdf
